# Supplementary material for: Sensitivity to PRIMA-1MET is associated with decreased MGMT in human glioblastoma cells and glioblastoma stem cells irrespective of p53 status
Source: Oncotarget. 2016 Aug 11;7(37):60245–69. doi: 10.18632/oncotarget.11197 (PMC5312382; doi:10.18632/oncotarget.11197)
Supplement: Supplementary file 2 [file oncotarget-07-60245-s002.xlsx]

## Sheet: Sheet1
Supplementary table 1
Cell line	Primary site	Histology	MGMT mRNA z score	TP53 mRNA z score	TP53 Mutant	Mutation Type
697	haematopoietic_and_lymphoid_tissue	haematopoietic_neoplasm	0.132954	1.31456	no
5637	urinary_tract	carcinoma	-1.89251	0.432681	yes	Missense Mutation
1321n1	central_nervous_system	glioma	0.308848	0.577969	no
143b	bone	osteosarcoma	-2.35299	0.661529	no
22rv1	prostate	carcinoma	-2.35299	-0.771324	yes	Missense Mutation
23132/87	stomach	carcinoma	0.777866	0.765899	no
42-mg-ba	central_nervous_system	glioma	-1.45224	-0.112503	yes	Missense Mutation
639-v	urinary_tract	carcinoma	-0.997915	0.899578	yes	Missense Mutation
647-v	urinary_tract	carcinoma	-2.35299	1.08064	yes	Nonsense Mutation
769-p	kidney	carcinoma	1.02889	0.24894	no
786-o	kidney	carcinoma	0.589919	-0.816741	yes	Missense Mutation
8305c	thyroid	carcinoma	-0.776934	0.919491	yes	Missense Mutation
8505c	thyroid	carcinoma	-0.553832	0.883588	yes	Missense Mutation
8-mg-ba	central_nervous_system	glioma	-1.48576	0.76472	yes	Missense Mutation
a101d	skin	malignant_melanoma	-2.3003	0.0364713	no
a172	central_nervous_system	glioma	-1.99813	0.901356	no
a-204	soft_tissue	rhabdomyosarcoma	0.799513	0.571006	no
a-253	salivary_gland	carcinoma	-2.35299	-1.82474	yes	Frame Shift Del
a2780	ovary	carcinoma	0.19305	0.427928	no
a3/kaw	haematopoietic_and_lymphoid_tissue	lymphoid_neoplasm	0.0420501	-0.427754	no
a-375	skin	malignant_melanoma	0.419058	0.402948	no
a4/fuk	haematopoietic_and_lymphoid_tissue	lymphoid_neoplasm	-2.35299	0.323958	yes	Missense Mutation
a-498	kidney	carcinoma	0.51184	0.788191	no
a549	lung	carcinoma	-0.289201	0.338941	no
a-673	bone	ewings_sarcoma- peripheral_primitive_neuroectodermal_tumour	1.04605	-1.05156	no
a-704	kidney	carcinoma	0.604294	-0.377694	no
abc-1	lung	carcinoma	0.491273	0.84059	yes	Missense Mutation
acc-meso-1	pleura	mesothelioma	0.438902	-2.05148	no
achn	kidney	carcinoma	0.751726	0.360077	no
ags	stomach	carcinoma	0.888339	-0.0260353	no
alexander cells	liver	carcinoma	-0.0641517	-0.185067	yes	Missense Mutation
am-38	central_nervous_system	glioma	-2.35299	-0.415481	no
aml-193	haematopoietic_and_lymphoid_tissue	haematopoietic_neoplasm	0.648466	-1.95423	yes	Splice Site SNP
amo-1	haematopoietic_and_lymphoid_tissue	lymphoid_neoplasm	-2.35299	0.770129	no
an3 ca	endometrium	carcinoma	0.764263	0.23867	yes	Frame Shift Del
aspc-1	pancreas	carcinoma	0.890222	-1.58602	yes	Frame Shift Del
au565	breast	carcinoma	0.354031	0.260445	yes	Missense Mutation
az-521	stomach	carcinoma	0.0806296	0.653928	no
bc-3c	urinary_tract	carcinoma	0.31509	1.04453	no
bcp-1	haematopoietic_and_lymphoid_tissue	lymphoid_neoplasm	-2.16697	0.497641	yes	Missense Mutation
b-cpap	thyroid	carcinoma	-2.35299	0.953045	yes	Missense Mutation
bdcm	haematopoietic_and_lymphoid_tissue	lymphoid_neoplasm	0.52534	0.778287	no
becker	central_nervous_system	glioma	-1.29319	0.728721	yes	Splice Site SNP
ben	lung	carcinoma	-0.909973	-0.342694	yes	Missense Mutation
bftc-905	urinary_tract	carcinoma	-0.859502	-1.1908	yes	Splice Site SNP
bftc-909	kidney	carcinoma	0.162359	0.237259	yes	Nonsense Mutation
bht-101	thyroid	carcinoma	-2.16697	0.834368	no
bhy	upper_aerodigestive_tract	carcinoma	0.116057	-1.45451	no
bicr 16	upper_aerodigestive_tract	carcinoma	0.757731	-1.05667	yes	Nonsense Mutation
bicr 18	upper_aerodigestive_tract	carcinoma	0.908558	-1.12079	no
bicr 22	upper_aerodigestive_tract	carcinoma	-2.35299	-1.2645	no
bicr 31	upper_aerodigestive_tract	carcinoma	-0.0169271	0.841231	yes	In Frame Del
bicr 56	upper_aerodigestive_tract	carcinoma	-0.593655	0.253563	yes	Splice Site SNP
bicr 6	upper_aerodigestive_tract	carcinoma	-0.204732	-1.1908	yes	Nonsense Mutation
bl-41	haematopoietic_and_lymphoid_tissue	lymphoid_neoplasm	0.0152573	-0.347742	yes	Missense Mutation
bl-70	haematopoietic_and_lymphoid_tissue	lymphoid_neoplasm	0.113509	1.19519	yes	Missense Mutation
bt-20	breast	carcinoma	0.343182	1.0206	yes	Missense Mutation
bt-474	breast	carcinoma	0.124883	0.841871	yes	Missense Mutation
bt-483	breast	carcinoma	0.274152	0.186149	yes	Missense Mutation
bt-549	breast	carcinoma	0.526249	1.55759	no
bv-173	haematopoietic_and_lymphoid_tissue	haematopoietic_neoplasm	0.639663	0.759986	no
bxpc-3	pancreas	carcinoma	0.96389	0.992926	yes	Missense Mutation
c2bbe1	large_intestine	carcinoma	1.12304	-1.54123	yes	Nonsense Mutation
c32	skin	malignant_melanoma	-2.35299	-0.124506	no
c3a	liver	carcinoma	0.615737	0.289131	no
ca46	haematopoietic_and_lymphoid_tissue	lymphoid_neoplasm	0.504335	0.975398	yes	Missense Mutation
cado-es1	bone	ewings_sarcoma- peripheral_primitive_neuroectodermal_tumour	0.821233	0.554714	no
caki-1	kidney	carcinoma	1.43468	-0.0380938	no
caki-2	kidney	carcinoma	1.11809	0.37516	no
cal 27	upper_aerodigestive_tract	carcinoma	0.404165	0.901159	yes	Missense Mutation
cal-120	breast	carcinoma	0.261109	-0.695816	yes	Splice Site SNP
cal-12t	lung	carcinoma	0.13172	0.843576	yes	Missense Mutation
cal-148	breast	carcinoma	0.963753	1.18518	yes	Missense Mutation
cal-29	urinary_tract	carcinoma	0.804475	0.299183	yes	Missense Mutation
cal-51	breast	carcinoma	0.479215	0.734636	no
cal-54	kidney	carcinoma	0.664721	0.971087	no
cal-62	thyroid	carcinoma	0.798589	0.815613	yes	Missense Mutation
cal-78	bone	chondrosarcoma	-0.153796	0.0407463	yes	In Frame Del
cal-85-1	breast	carcinoma	0.611862	1.15237	yes	Missense Mutation
calu-1	lung	carcinoma	0.407176	-2.30656	no
calu-3	lung	carcinoma	-0.239884	0.552536	yes	Missense Mutation
calu-6	lung	carcinoma	0.598483	-1.18775	yes	Nonsense Mutation
cama-1	breast	carcinoma	0.747281	0.00138196	yes	Missense Mutation
caov-3	ovary	carcinoma	0.549652	-1.97102	yes	Nonsense Mutation
caov-4	ovary	carcinoma	0.494808	0.464454	yes	Missense Mutation
capan-1	pancreas	carcinoma	0.852626	0.607527	yes	Missense Mutation
capan-2	pancreas	carcinoma	1.05751	-1.07745	no
cas-1	central_nervous_system	glioma	-1.04776	0.843576	yes	Missense Mutation
ccf-sttg1	central_nervous_system	glioma	-2.35299	-0.142872	no
cck-81	large_intestine	carcinoma	0.859294	0.994849	yes	Missense Mutation
cfpac-1	pancreas	carcinoma	0.191943	-0.278092	yes	Missense Mutation
cgth-w-1	thyroid	carcinoma	0.319506	0.598779	yes	Missense Mutation
chago-k-1	lung	carcinoma	0.199645	0.425724	yes	Missense Mutation
chl-1	skin	malignant_melanoma	0.263061	0.285604	yes	Missense Mutation
chp-126	autonomic_ganglia	neuroblastoma	0.234061	0.277607	no
chp-212	autonomic_ganglia	neuroblastoma	-1.26932	0.621319	no
ci-1	haematopoietic_and_lymphoid_tissue	lymphoid_neoplasm	-1.46319	1.45182	yes	Missense Mutation
cjm	skin	malignant_melanoma	-1.23902	0.127033	yes	Missense Mutation
cl-11	large_intestine	carcinoma	0.346962	-0.00959722	yes	Missense Mutation
cl-14	large_intestine	carcinoma	-0.0442654	0.588742	yes	Missense Mutation
cl-34	large_intestine	carcinoma	0.828462	1.32686	yes	Missense Mutation
cl-40	large_intestine	carcinoma	-0.0375128	0.922568	yes	Missense Mutation
cmk	haematopoietic_and_lymphoid_tissue	haematopoietic_neoplasm	0.50465	-2.8359	yes	Missense Mutation
cmk-11-5	haematopoietic_and_lymphoid_tissue	haematopoietic_neoplasm	0.235087	-2.20788	yes	Missense Mutation
cml-t1	haematopoietic_and_lymphoid_tissue	haematopoietic_neoplasm	0.806119	0.808738	yes	Missense Mutation
colo 205	large_intestine	carcinoma	0.939645	-0.04829	no
colo 668	lung	carcinoma	0.107088	0.0159893	yes	Missense Mutation
colo 741	skin	malignant_melanoma	-0.456244	-1.44593	yes	Frame Shift Ins
colo 792	skin	malignant_melanoma	-2.16697	0.0266092	no
colo 829	skin	malignant_melanoma	-0.0580233	0.271779	no
colo-320	large_intestine	carcinoma	-2.35299	0.632344	yes	Missense Mutation
colo-678	large_intestine	carcinoma	-0.0650328	0.310816	no
colo-679	skin	malignant_melanoma	-0.639057	-0.336681	no
colo-680n	oesophagus	carcinoma	0.481516	1.20147	yes	Missense Mutation
colo-704	ovary	carcinoma	-0.017736	-2.71443	no
colo-783	skin	malignant_melanoma	0.884395	0.407105	yes	Missense Mutation
colo-800	skin	malignant_melanoma	-2.35299	0.628969	no
colo-818	skin	malignant_melanoma	-2.35299	0.276713	yes	Missense Mutation
colo-849	skin	malignant_melanoma	0.266944	0.758797	no
cor-l105	lung	carcinoma	0.504335	-0.259821	no
cor-l23	lung	carcinoma	0.305249	1.1415	no
cor-l24	lung	carcinoma	0.892255	-0.363088	yes	Missense Mutation
cor-l311	lung	carcinoma	0.866536	-0.218531	no
cor-l47	lung	carcinoma	-2.25219	-1.55587	yes	Nonsense Mutation
cor-l88	lung	carcinoma	-1.9428	-0.025371	yes	Missense Mutation
cor-l95	lung	carcinoma	-1.64481	-0.198277	yes	Missense Mutation
cov318	ovary	carcinoma	0.598217	0.173971	yes	Missense Mutation
cov362	ovary	carcinoma	0.880104	0.820455	yes	Missense Mutation
cov434	ovary	sex_cord-stromal_tumour	0.479544	0.297444	no
cov504	ovary	carcinoma	0.424541	-1.11801	yes	Frame Shift Del
cov644	ovary	carcinoma	0.744229	-3.64901	no
cpc-n	lung	carcinoma	0.478885	0.488886	yes	Missense Mutation
cw-2	large_intestine	carcinoma	0.0866941	1.32153	no
d283 med	central_nervous_system	primitive_neuroectodermal_tumour-medulloblastoma	0.449433	0.347547	no
d341 med	central_nervous_system	primitive_neuroectodermal_tumour-medulloblastoma	0.346543	-0.323812	no
dan-g	pancreas	carcinoma	0.33469	-1.2954	no
daoy	central_nervous_system	primitive_neuroectodermal_tumour-medulloblastoma	-0.355146	1.15719	yes	Missense Mutation
daudi	haematopoietic_and_lymphoid_tissue	lymphoid_neoplasm	0.690719	0.700755	yes	Missense Mutation
db	haematopoietic_and_lymphoid_tissue	lymphoid_neoplasm	1.12755	0.863118	yes	Nonsense Mutation
dbtrg-05mg	central_nervous_system	glioma	-1.18299	0.230164	no
del	haematopoietic_and_lymphoid_tissue	lymphoid_neoplasm	-2.35299	0.833075	yes	Missense Mutation
detroit 562	upper_aerodigestive_tract	carcinoma	0.534359	1.18871	yes	Missense Mutation
dk-mg	central_nervous_system	glioma	-2.35299	0.00967258	no
dld-1	large_intestine	carcinoma	0.618561	-0.127537	no
dms 114	lung	carcinoma	1.06361	-1.21249	yes	Nonsense Mutation
dms 153	lung	carcinoma	0.30795	-0.364122	yes	Missense Mutation
dms 273	lung	carcinoma	0.761699	0.454246	yes	Missense Mutation
dms 454	lung	carcinoma	-2.35299	-0.579007	yes	Missense Mutation
dms 53	lung	carcinoma	-1.4105	-0.0286986	yes	Missense Mutation
dms 79	lung	carcinoma	-0.0703488	-0.247287	yes	Frame Shift Del
dnd-41	haematopoietic_and_lymphoid_tissue	lymphoid_neoplasm	1.02128	0.963849	yes	Missense Mutation
dohh-2	haematopoietic_and_lymphoid_tissue	lymphoid_neoplasm	0.193603	1.23878	no
du 145	prostate	carcinoma	0.62188	0.630377	yes	Missense Mutation
du4475	breast	carcinoma	-0.0417235	-0.372445	no
dv-90	lung	carcinoma	0.58911	-0.39366	no
eb1	haematopoietic_and_lymphoid_tissue	lymphoid_neoplasm	0.494488	1.08979	no
eb2	haematopoietic_and_lymphoid_tissue	lymphoid_neoplasm	0.307051	1.20916	yes	Missense Mutation
ebc-1	lung	carcinoma	0.307501	-1.91382	yes	Nonsense Mutation
ecc10	stomach	carcinoma	0.409049	-1.08274	no
ecc12	stomach	carcinoma	0.548491	-0.449428	yes	Missense Mutation
ec-gi-10	oesophagus	carcinoma	-1.69291	0.9945	yes	Missense Mutation
efe-184	endometrium	carcinoma	0.618561	0.816716	yes	Missense Mutation
efm-19	breast	carcinoma	-0.428333	-0.0586242	yes	Missense Mutation
efm-192a	breast	carcinoma	0.736422	-2.23138	yes	Frame Shift Ins
efo-21	ovary	carcinoma	0.516171	1.47274	no
efo-27	ovary	carcinoma	1.0855	0.767547	yes	Missense Mutation
eheb	haematopoietic_and_lymphoid_tissue	lymphoid_neoplasm	-0.863225	0.555956	no
ejm	haematopoietic_and_lymphoid_tissue	lymphoid_neoplasm	-0.0606414	0.145837	yes	Missense Mutation
em-2	haematopoietic_and_lymphoid_tissue	haematopoietic_neoplasm	0.211535	0.577065	yes	Missense Mutation
en	endometrium	carcinoma	0.916532	0.105519	no
eol-1	haematopoietic_and_lymphoid_tissue	haematopoietic_neoplasm	-0.878373	1.08266	no
eplc-272h	lung	carcinoma	0.220551	-1.59634	no
es-2	ovary	carcinoma	-2.3003	-0.115486	yes	Missense Mutation
ess-1	endometrium	carcinoma	0.789642	-0.962745	yes	Nonsense Mutation
f-36p	haematopoietic_and_lymphoid_tissue	haematopoietic_neoplasm	-1.30138	0.654746	yes	Splice Site SNP
fadu	upper_aerodigestive_tract	carcinoma	0.697642	0.149543	yes	Missense Mutation
ftc-133	thyroid	carcinoma	0.635457	0.882375	no
fu97	stomach	carcinoma	1.25212	-0.271647	yes	Missense Mutation
fu-ov-1	ovary	carcinoma	0.924099	1.01535	yes	Missense Mutation
g-292, clone a141b1	bone	osteosarcoma	0.867189	-2.81001	no
g-361	skin	malignant_melanoma	0.375111	-0.703846	no
g-401	soft_tissue	rhabdoid_tumour	0.893191	0.27716	no
g-402	soft_tissue	rhabdoid_tumour	0.307501	0.499981	no
ga-10	haematopoietic_and_lymphoid_tissue	lymphoid_neoplasm	-0.761181	0.775267	no
gamg	central_nervous_system	glioma	-1.23902	-0.141325	yes	Missense Mutation
gciy	stomach	carcinoma	0.668711	0.0128375	yes	Missense Mutation
gct	soft_tissue	malignant_fibrous_histiocytoma-pleomorphic_sarcoma	-1.0124	-0.0517192	yes	Nonsense Mutation
gdm-1	haematopoietic_and_lymphoid_tissue	haematopoietic_neoplasm	0.000575123	0.738309	no
gi-1	central_nervous_system	glioma	-2.3003	0.602291	yes	Missense Mutation
gms-10	central_nervous_system	glioma	-2.35299	0.651468	yes	Missense Mutation
gos-3	central_nervous_system	glioma	-1.36239	0.4963	no
gp2d	large_intestine	carcinoma	1.33784	0.691461	no
granta-519	haematopoietic_and_lymphoid_tissue	lymphoid_neoplasm	-0.00493391	1.36554	no
gss	stomach	carcinoma	-2.3003	0.207495	yes	Missense Mutation
gsu	stomach	carcinoma	-0.182481	0.852884	yes	Missense Mutation
h4	central_nervous_system	glioma	-0.103366	0.43813	no
hara	lung	carcinoma	0.990002	0.551601	yes	Missense Mutation
hcc1143	breast	carcinoma	0.439964	1.14308	yes	Missense Mutation
hcc-1171	lung	carcinoma	0.364672	0.268623	yes	Missense Mutation
hcc1187	breast	carcinoma	0.454279	1.10035	no
hcc-1195	lung	carcinoma	0.866045	0.67359	yes	Splice Site Del
hcc1395	breast	carcinoma	0.256692	1.17794	yes	Missense Mutation
hcc1419	breast	carcinoma	0.414261	-0.22454	yes	Missense Mutation
hcc1428	breast	carcinoma	0.221076	0.785211	no
hcc-15	lung	carcinoma	0.747078	0.134071	yes	Missense Mutation
hcc1500	breast	carcinoma	0.477895	0.312951	no
hcc1569	breast	carcinoma	1.08296	-0.999892	yes	Nonsense Mutation
hcc1599	breast	carcinoma	0.308848	-1.02406	yes	Splice Site SNP
hcc1806	breast	carcinoma	0.831955	-0.465802	no
hcc1937	breast	carcinoma	1.38397	-1.23158	no
hcc1954	breast	carcinoma	-0.252116	0.534885	yes	Missense Mutation
hcc202	breast	carcinoma	0.50465	-1.99691	yes	Frame Shift Del
hcc2157	breast	carcinoma	0.839561	0.41386	yes	Missense Mutation
hcc2218	breast	carcinoma	0.628458	0.176014	no
hcc-2279	lung	carcinoma	-0.11386	0.913494	yes	Missense Mutation
hcc2935	lung	carcinoma	0.601924	1.21821	yes	Missense Mutation
hcc-33	lung	carcinoma	0.192497	0.559669	yes	Missense Mutation
hcc-366	lung	carcinoma	-0.870747	0.0729439	yes	Missense Mutation
hcc38	breast	carcinoma	0.61984	0.0443916	yes	Missense Mutation
hcc4006	lung	carcinoma	0.123003	1.19196	no
hcc-44	lung	carcinoma	0.0866941	-2.33336	yes	Missense Mutation
hcc-56	large_intestine	carcinoma	0.897073	0.299617	yes	Missense Mutation
hcc70	breast	carcinoma	0.659276	0.565512	yes	Missense Mutation
hcc-78	lung	carcinoma	0.720894	0.0891194	yes	Missense Mutation
hcc827	lung	carcinoma	0.257184	0.576461	yes	In Frame Del
hcc-95	lung	carcinoma	0.871095	-0.358965	no
hct 116	large_intestine	carcinoma	0.119225	0.129748	no
hct-15	large_intestine	carcinoma	0.563686	0.0776005	yes	Missense Mutation
hdlm-2	haematopoietic_and_lymphoid_tissue	lymphoid_neoplasm	-1.21029	-3.64901	no
hd-my-z	haematopoietic_and_lymphoid_tissue	lymphoid_neoplasm	0.139692	-1.80401	yes	Frame Shift Del
hdq-p1	breast	carcinoma	0.34738	-0.730126	no
hec-108	endometrium	carcinoma	0.725556	0.424988	yes	Missense Mutation
hec-151	endometrium	carcinoma	1.00726	0.345098	no
hec-1-a	endometrium	carcinoma	0.994172	0.829181	yes	Missense Mutation
hec-1-b	endometrium	carcinoma	0.778442	0.724006	yes	Missense Mutation
hec-251	endometrium	carcinoma	0.354031	-0.239336	yes	Nonsense Mutation
hec-265	endometrium	carcinoma	0.921736	-0.0676951	no
hec-50b	endometrium	carcinoma	0.371119	-1.56081	no
hec-59	endometrium	carcinoma	0.568753	0.146898	no
hec-6	endometrium	carcinoma	0.64114	-0.342694	no
hel	haematopoietic_and_lymphoid_tissue	haematopoietic_neoplasm	-0.124558	0.509929	yes	Missense Mutation
hel 92.1.7	haematopoietic_and_lymphoid_tissue	haematopoietic_neoplasm	-0.0316711	-0.000544107	yes	Missense Mutation
hep 3b2.1-7	liver	carcinoma	0.114784	-3.64901	no
hep g2	liver	carcinoma	0.60166	0.103278	no
hey-a8	ovary	carcinoma	-1.52144	0.49831	no
hgc-27	stomach	carcinoma	0.586945	-1.71406	yes	Frame Shift Ins
hh	haematopoietic_and_lymphoid_tissue	lymphoid_neoplasm	-1.18969	-1.53641	yes	Splice Site SNP
hle	liver	carcinoma	0.200736	-0.357938	no
hlf	liver	carcinoma	0.495768	0.263181	yes	Missense Mutation
hlf-a	lung	carcinoma	0.526854	-0.212568	no
hmcb	skin	malignant_melanoma	-0.626743	0.323117	yes	Missense Mutation
hos	bone	osteosarcoma	-0.624313	0.980218	yes	Missense Mutation
hpac	pancreas	carcinoma	0.464186	-1.84606	no
hpaf-ii	pancreas	carcinoma	1.08075	0.0534294	yes	Missense Mutation
hpb-all	haematopoietic_and_lymphoid_tissue	lymphoid_neoplasm	0.526249	-1.43744	no
hs 172.t	urinary_tract	carcinoma	1.0084	-0.284591	no
hs 229.t	lung	carcinoma	-0.0434168	-0.202452	no
hs 274.t	breast	carcinoma	0.11796	0.190667	no
hs 281.t	breast	carcinoma	-0.646579	0.119379	no
hs 294t	skin	malignant_melanoma	-0.882225	0.820675	no
hs 343.t	breast	carcinoma	0.404542	0.193663	no
hs 578t	breast	carcinoma	-2.16697	0.414607	yes	Missense Mutation
hs 600.t	skin	malignant_melanoma	0.343603	0.0315562	no
hs 604.t	haematopoietic_and_lymphoid_tissue	lymphoid_neoplasm	0.39733	0.349988	no
hs 606.t	breast	carcinoma	0.319066	0.221081	no
hs 611.t	haematopoietic_and_lymphoid_tissue	lymphoid_neoplasm	-0.0459665	0.500982	no
hs 616.t	haematopoietic_and_lymphoid_tissue	lymphoid_neoplasm	0.588839	0.218672	no
hs 618.t	lung	carcinoma	-0.0967894	-0.542857	no
hs 675.t	large_intestine	carcinoma	0.738899	-0.231467	no
hs 683	central_nervous_system	glioma	-0.480007	-0.0496599	yes	Missense Mutation
hs 688(a).t	skin	malignant_melanoma	0.750316	-0.218531	no
hs 695t	skin	malignant_melanoma	0.721745	0.755221	no
hs 698.t	large_intestine	carcinoma	0.402275	0.273128	no
hs 706.t	bone	giant_cell_tumour	0.145145	-0.116982	no
hs 729	soft_tissue	rhabdomyosarcoma	0.08468	-0.024044	yes	Missense Mutation
hs 737.t	bone	other	0.531669	0.191667	no
hs 739.t	breast	carcinoma	0.81048	0.17856	no
hs 742.t	breast	carcinoma	0.614448	-0.150657	no
hs 746t	stomach	carcinoma	-1.57291	-1.57079	yes	Nonsense Mutation
hs 751.t	haematopoietic_and_lymphoid_tissue	lymphoid_neoplasm	0.221076	0.380253	no
hs 766t	pancreas	carcinoma	0.910222	0.599073	no
hs 819.t	bone	chondrosarcoma	0.422719	-0.204129	no
hs 821.t	bone	giant_cell_tumour	-0.0258905	0.865811	no
hs 822.t	bone	ewings_sarcoma- peripheral_primitive_neuroectodermal_tumour	0.139083	0.0540281	no
hs 839.t	skin	malignant_melanoma	0.675221	-0.233209	yes	Missense Mutation
hs 840.t	upper_aerodigestive_tract	other	0.465538	-0.042156	no
hs 852.t	skin	malignant_melanoma	-0.468912	-0.171277	no
hs 863.t	bone	ewings_sarcoma- peripheral_primitive_neuroectodermal_tumour	0.207241	-0.00118721	no
hs 870.t	bone	osteosarcoma	0.626695	-0.500879	no
hs 888.t	bone	osteosarcoma	0.438547	0.240548	no
hs 895.t	skin	malignant_melanoma	0.628961	-0.747023	no
hs 934.t	skin	malignant_melanoma	0.565944	0.328567	no
hs 936.t	skin	malignant_melanoma	0.405296	-0.725129	no
hs 939.t	skin	malignant_melanoma	-1.05829	-0.39366	no
hs 940.t	skin	malignant_melanoma	0.419792	-0.0621003	no
hs 944.t	skin	malignant_melanoma	-0.243525	-0.241977	no
hsc-2	upper_aerodigestive_tract	carcinoma	0.614706	-0.929488	yes	Splice Site SNP
hsc-3	upper_aerodigestive_tract	carcinoma	0.253232	-1.67853	yes	Frame Shift Ins
hsc-4	upper_aerodigestive_tract	carcinoma	0.925717	0.765192	yes	Missense Mutation
ht	haematopoietic_and_lymphoid_tissue	lymphoid_neoplasm	0.284089	1.02397	yes	Missense Mutation
ht-1080	soft_tissue	fibrosarcoma	-0.185762	0.0346319	no
ht115	large_intestine	carcinoma	0.623912	-1.64459	yes	Nonsense Mutation
ht-1197	urinary_tract	carcinoma	-0.725112	0.668789	no
ht-1376	urinary_tract	carcinoma	0.580124	0.843789	yes	Missense Mutation
ht-144	skin	malignant_melanoma	-0.00256617	0.278054	no
ht-29	large_intestine	carcinoma	0.758527	1.03415	no
ht55	large_intestine	carcinoma	0.843496	0.929256	no
hucct1	biliary_tract	carcinoma	0.164109	0.219637	yes	Missense Mutation
hug1-n	stomach	carcinoma	-2.05963	0.57495	yes	Missense Mutation
huh-1	liver	carcinoma	1.01155	0.124854	no
huh28	biliary_tract	carcinoma	-0.130482	0.257241	yes	Missense Mutation
huh-6	liver	other	0.852794	0.259074	yes	Missense Mutation
huh-7	liver	carcinoma	0.108378	0.693795	yes	Missense Mutation
huns1	haematopoietic_and_lymphoid_tissue	lymphoid_neoplasm	-1.10833	0.573435	no
hup-t3	pancreas	carcinoma	0.662597	-0.174499	yes	Missense Mutation
hup-t4	pancreas	carcinoma	0.828112	0.926588	yes	Missense Mutation
hut 102	haematopoietic_and_lymphoid_tissue	lymphoid_neoplasm	-2.02803	0.23867	no
hut 78	haematopoietic_and_lymphoid_tissue	lymphoid_neoplasm	0.666133	-1.49892	yes	Nonsense Mutation
hutu 80	small_intestine	carcinoma	0.779591	0.403705	no
ia-lm	lung	carcinoma	0.564816	-1.25116	yes	Nonsense Mutation
igr-1	skin	malignant_melanoma	0.0556841	-0.955977	no
igr-37	skin	malignant_melanoma	0.201281	-2.36113	yes	Frame Shift Del
igr-39	skin	malignant_melanoma	0.498956	-1.98818	yes	Frame Shift Del
igrov1	ovary	carcinoma	0.145145	0.162634	yes	Missense Mutation
im95	stomach	carcinoma	0.743617	0.764484	no
imr-32	autonomic_ganglia	neuroblastoma	0.242214	0.562442	no
ipc-298	skin	malignant_melanoma	0.617535	-1.81086	yes	Nonsense Mutation
ishikawa (heraklio) 02 er-	endometrium	carcinoma	0.97623	-0.23758	yes	Missense Mutation
ist-mes1	pleura	mesothelioma	-0.0588946	0.664764	no
ist-mes2	pleura	mesothelioma	0.889752	0.132993	yes	Missense Mutation
j82	urinary_tract	carcinoma	0.672208	-0.699018	yes	Missense Mutation
jeko-1	haematopoietic_and_lymphoid_tissue	lymphoid_neoplasm	1.16624	-0.893468	no
jhh-1	liver	carcinoma	1.21474	0.250793	no
jhh-2	liver	carcinoma	0.456	-1.02652	no
jhh-4	liver	carcinoma	-2.35299	0.31593	yes	Missense Mutation
jhh-5	liver	carcinoma	0.767402	0.321432	yes	In Frame Del
jhh-6	liver	carcinoma	0.542647	-0.136701	no
jhh-7	liver	carcinoma	0.867679	-0.339682	yes	Missense Mutation
jhoc-5	ovary	carcinoma	-2.35299	0.193663	no
jhom-1	ovary	carcinoma	-0.855803	-0.553391	yes	Nonsense Mutation
jhom-2b	ovary	carcinoma	0.398093	0.55936	yes	Missense Mutation
jhos-2	ovary	carcinoma	0.930399	0.0787603	yes	Splice Site Del
jhos-4	ovary	carcinoma	1.31281	0.219155	yes	Missense Mutation
jhuem-1	endometrium	carcinoma	0.967172	0.525582	no
jhuem-2	endometrium	carcinoma	0.623405	0.768017	no
jhuem-3	endometrium	carcinoma	0.527156	-1.43744	no
jimt-1	breast	carcinoma	0.816241	1.5242	yes	Missense Mutation
jk-1	haematopoietic_and_lymphoid_tissue	haematopoietic_neoplasm	0.13664	0.767547	no
jl-1	pleura	mesothelioma	-0.254595	1.39018	no
jm1	haematopoietic_and_lymphoid_tissue	lymphoid_neoplasm	-0.13647	1.22611	no
jmsu-1	urinary_tract	carcinoma	0.715549	0.695089	yes	Missense Mutation
jurkat	haematopoietic_and_lymphoid_tissue	lymphoid_neoplasm	1.00776	-0.461088	no
jurl-mk1	haematopoietic_and_lymphoid_tissue	haematopoietic_neoplasm	0.255706	-1.00467	no
jvm-2	haematopoietic_and_lymphoid_tissue	lymphoid_neoplasm	-1.21029	0.533289	no
jvm-3	haematopoietic_and_lymphoid_tissue	lymphoid_neoplasm	-1.07447	1.30856	no
k029ax	skin	malignant_melanoma	0.285026	-0.130579	no
k-562	haematopoietic_and_lymphoid_tissue	haematopoietic_neoplasm	-1.09681	-1.42489	yes	Frame Shift Ins
kals-1	central_nervous_system	glioma	0.568753	0.44318	yes	Missense Mutation
karpas-299	haematopoietic_and_lymphoid_tissue	lymphoid_neoplasm	0.526854	0.285604	yes	Missense Mutation
karpas-620	haematopoietic_and_lymphoid_tissue	lymphoid_neoplasm	-0.177056	1.24936	yes	Missense Mutation
kasumi-1	haematopoietic_and_lymphoid_tissue	haematopoietic_neoplasm	0.903228	0.300484	yes	Missense Mutation
kasumi-2	haematopoietic_and_lymphoid_tissue	lymphoid_neoplasm	1.13141	0.825484	yes	Missense Mutation
kasumi-6	haematopoietic_and_lymphoid_tissue	haematopoietic_neoplasm	-1.07997	0.523319	yes	Missense Mutation
kato iii	stomach	carcinoma	-0.139488	-3.64901	no
kci-moh1	pancreas	carcinoma	0.364266	-1.34984	no
kcl-22	haematopoietic_and_lymphoid_tissue	haematopoietic_neoplasm	0.437837	-0.822377	yes	Frame Shift Del
ke-37	haematopoietic_and_lymphoid_tissue	haematopoietic_neoplasm	0.415002	-0.155366	no
ke-39	stomach	carcinoma	0.740545	0.294829	yes	Missense Mutation
ke-97	haematopoietic_and_lymphoid_tissue	lymphoid_neoplasm	0.267428	0.408988	no
kelly	autonomic_ganglia	neuroblastoma	0.356093	-0.0904933	yes	Missense Mutation
kg-1	haematopoietic_and_lymphoid_tissue	haematopoietic_neoplasm	0.58911	-1.33494	yes	Splice Site SNP
kg-1-c	central_nervous_system	glioma	0.544113	0.414981	no
khm-1b	haematopoietic_and_lymphoid_tissue	lymphoid_neoplasm	-1.9428	-1.40846	no
ki-jk	haematopoietic_and_lymphoid_tissue	lymphoid_neoplasm	-1.20334	-0.139781	no
kle	endometrium	carcinoma	1.03748	0.467595	yes	Missense Mutation
km12	large_intestine	carcinoma	-1.96978	0.296574	yes	Missense Mutation
kmbc-2	urinary_tract	carcinoma	0.297065	-1.15209	yes	Missense Mutation
km-h2	haematopoietic_and_lymphoid_tissue	lymphoid_neoplasm	0.78776	0.806507	no
kmm-1	haematopoietic_and_lymphoid_tissue	lymphoid_neoplasm	-1.64481	-1.04649	yes	Missense Mutation
kmrc-1	kidney	carcinoma	0.610825	-0.246399	no
kmrc-2	kidney	carcinoma	0.489659	0.820675	no
kmrc-20	kidney	carcinoma	0.671045	-1.83178	yes	Splice Site SNP
kmrc-3	kidney	carcinoma	0.635705	-0.0992213	no
kms-11	haematopoietic_and_lymphoid_tissue	lymphoid_neoplasm	0.689594	-3.44864	no
kms-12-bm	haematopoietic_and_lymphoid_tissue	lymphoid_neoplasm	0.842472	0.606367	no
kms-18	haematopoietic_and_lymphoid_tissue	lymphoid_neoplasm	0.0946778	0.79002	no
kms-20	haematopoietic_and_lymphoid_tissue	lymphoid_neoplasm	0.486416	-1.1463	yes	Nonsense Mutation
kms-21bm	haematopoietic_and_lymphoid_tissue	lymphoid_neoplasm	-0.196842	-0.23758	no
kms-26	haematopoietic_and_lymphoid_tissue	lymphoid_neoplasm	0.775751	0.489225	yes	Missense Mutation
kms-27	haematopoietic_and_lymphoid_tissue	lymphoid_neoplasm	-1.15065	0.423513	no
kms-28bm	haematopoietic_and_lymphoid_tissue	lymphoid_neoplasm	0.542353	0.155854	no
kms-34	haematopoietic_and_lymphoid_tissue	lymphoid_neoplasm	0.434632	-1.49892	yes	Nonsense Mutation
kns-42	central_nervous_system	glioma	-2.35299	-0.447118	yes	Nonsense Mutation
kns-60	central_nervous_system	glioma	-0.00177917	0.880755	yes	Missense Mutation
kns-62	lung	carcinoma	0.967717	0.743422	yes	Missense Mutation
kns-81	central_nervous_system	glioma	-1.67641	0.63905	no
ko52	haematopoietic_and_lymphoid_tissue	haematopoietic_neoplasm	0.676837	0.291328	yes	Missense Mutation
kopn-8	haematopoietic_and_lymphoid_tissue	lymphoid_neoplasm	1.18705	1.94122	yes	Missense Mutation
kp-2	pancreas	carcinoma	0.62035	0.642659	yes	Missense Mutation
kp-3	pancreas	carcinoma	0.793201	-1.51744	yes	Frame Shift Ins
kp4	pancreas	carcinoma	0.551968	-3.15883	no
kpl-1	breast	carcinoma	1.02103	0.955806	no
kp-n-rt-bm-1	autonomic_ganglia	neuroblastoma	0.223175	0.53997	no
kp-n-si9s	autonomic_ganglia	neuroblastoma	0.514937	0.545021	no
kp-n-yn	autonomic_ganglia	neuroblastoma	0.0442253	0.384147	no
ks-1	central_nervous_system	glioma	-1.10833	0.260902	no
ku-19-19	urinary_tract	carcinoma	0.309296	-0.0510322	no
ku812	haematopoietic_and_lymphoid_tissue	haematopoietic_neoplasm	-0.0209834	1.17477	yes	Missense Mutation
kym-1	soft_tissue	rhabdomyosarcoma	0.353618	0.243822	no
kyo-1	haematopoietic_and_lymphoid_tissue	haematopoietic_neoplasm	-1.78375	0.666913	yes	Missense Mutation
kyse-140	oesophagus	carcinoma	0.0689899	1.15407	yes	Missense Mutation
kyse-150	oesophagus	carcinoma	-0.974584	1.09776	yes	Missense Mutation
kyse-180	oesophagus	carcinoma	-1.04257	0.622173	no
kyse-270	oesophagus	carcinoma	0.749104	-1.24786	yes	Splice Site SNP
kyse-30	oesophagus	carcinoma	-1.10833	0.0781806	yes	Missense Mutation
kyse-410	oesophagus	carcinoma	0.217385	-0.032711	yes	Missense Mutation
kyse-450	oesophagus	carcinoma	0.82741	1.25571	yes	Missense Mutation
kyse-510	oesophagus	carcinoma	-2.09314	-0.481327	no
kyse-520	oesophagus	carcinoma	0.866536	0.326476	yes	Splice Site SNP
kyse-70	oesophagus	carcinoma	-2.35299	0.0564184	yes	Frame Shift Ins
l-1236	haematopoietic_and_lymphoid_tissue	lymphoid_neoplasm	-0.0193573	-3.15883	no
l3.3	pancreas	carcinoma	-0.809852	-1.44167	no
l-363	haematopoietic_and_lymphoid_tissue	lymphoid_neoplasm	-0.584555	-0.4886	yes	Missense Mutation
l-428	haematopoietic_and_lymphoid_tissue	lymphoid_neoplasm	-0.562437	0.621888	no
l-540	haematopoietic_and_lymphoid_tissue	lymphoid_neoplasm	-2.25219	0.853305	no
lama-84	haematopoietic_and_lymphoid_tissue	haematopoietic_neoplasm	-0.27613	-0.918717	no
lc-1/sq-sf	lung	carcinoma	0.281739	0.143711	yes	Missense Mutation
lclc-103h	lung	carcinoma	-1.42064	0.565818	yes	Missense Mutation
lclc-97tm1	lung	carcinoma	0.46079	0.529124	yes	Frame Shift Del
li-7	liver	carcinoma	-0.905923	-1.93781	no
lk-2	lung	carcinoma	-2.35299	0.690161	yes	Missense Mutation
lmsu	stomach	carcinoma	-2.35299	0.808961	yes	Missense Mutation
ln-18	central_nervous_system	glioma	0.615737	0.200116	yes	Missense Mutation
ln-229	central_nervous_system	glioma	-2.3003	0.0522305	yes	Missense Mutation
lncap clone fgc	prostate	carcinoma	0.749104	0.638215	no
loucy	haematopoietic_and_lymphoid_tissue	lymphoid_neoplasm	0.592878	0.894219	yes	Missense Mutation
lou-nh91	lung	carcinoma	0.65737	0.203076	yes	Missense Mutation
lovo	large_intestine	carcinoma	0.803376	0.363676	no
lox imvi	skin	malignant_melanoma	-2.02803	0.297879	no
lp-1	haematopoietic_and_lymphoid_tissue	lymphoid_neoplasm	0.612121	-0.0489746	yes	Missense Mutation
ls 180	large_intestine	carcinoma	0.465876	0.926015	no
ls1034	large_intestine	carcinoma	-0.259587	0.672792	yes	Missense Mutation
ls123	large_intestine	carcinoma	-0.0545516	1.03083	yes	Missense Mutation
ls411n	large_intestine	carcinoma	0.500227	-0.999892	yes	Nonsense Mutation
ls513	large_intestine	carcinoma	-0.626743	0.859583	no
lu65	lung	carcinoma	-2.02803	-1.14919	yes	Missense Mutation
lu99	lung	carcinoma	1.12999	-0.498407	no
ludlu-1	lung	carcinoma	0.0731261	0.223961	yes	Missense Mutation
lxf-289	lung	carcinoma	-0.364161	0.951753	yes	Missense Mutation
m059k	central_nervous_system	glioma	-1.91708	0.242421	yes	Missense Mutation
m-07e	haematopoietic_and_lymphoid_tissue	haematopoietic_neoplasm	-0.909973	1.18355	no
malme-3m	skin	malignant_melanoma	0.0599206	0.254484	no
mc116	haematopoietic_and_lymphoid_tissue	lymphoid_neoplasm	0.695418	1.11764	yes	Missense Mutation
mcas	ovary	carcinoma	-1.02728	0.967658	no
mcf7	breast	carcinoma	1.04982	0.773869	no
mda pca 2b	prostate	carcinoma	0.916233	0.0315562	no
mda-mb-134-vi	breast	carcinoma	0.497046	-0.700624	no
mda-mb-157	breast	carcinoma	0.00291944	-1.39637	no
mda-mb-175-vii	breast	carcinoma	0.843155	-0.528606	no
mda-mb-231	breast	carcinoma	-1.99813	0.283391	yes	Missense Mutation
mda-mb-361	breast	carcinoma	-0.459834	-0.91445	yes	Nonsense Mutation
mda-mb-415	breast	carcinoma	1.13484	0.555335	yes	Missense Mutation
mda-mb-436	breast	carcinoma	1.20071	-0.482535	no
mda-mb-453	breast	carcinoma	0.628207	-2.71443	no
mda-mb-468	breast	carcinoma	0.361011	1.21821	no
mdst8	large_intestine	carcinoma	0.064125	0.524936	no
me-1	haematopoietic_and_lymphoid_tissue	haematopoietic_neoplasm	-2.35299	-0.655367	no
mec-1	haematopoietic_and_lymphoid_tissue	lymphoid_neoplasm	0.377492	-1.01673	yes	Frame Shift Ins
mec-2	haematopoietic_and_lymphoid_tissue	lymphoid_neoplasm	0.177349	-0.566766	no
meg-01	haematopoietic_and_lymphoid_tissue	haematopoietic_neoplasm	-1.21029	0.687294	yes	In Frame Del
mel-ho	skin	malignant_melanoma	-0.210438	-0.449428	no
mel-juso	skin	malignant_melanoma	-1.80386	0.468291	no
mewo	skin	malignant_melanoma	0.398475	-0.384041	yes	Nonsense Mutation
mfe-280	endometrium	carcinoma	0.553122	-0.796424	yes	Splice Site SNP
mfe-296	endometrium	carcinoma	1.0718	-0.116234	yes	Nonsense Mutation
mfe-319	endometrium	carcinoma	0.321701	0.397623	yes	Missense Mutation
mg-63	bone	osteosarcoma	0.263548	-3.64901	no
mhh-call-2	haematopoietic_and_lymphoid_tissue	lymphoid_neoplasm	0.390796	1.29689	no
mhh-call-3	haematopoietic_and_lymphoid_tissue	lymphoid_neoplasm	0.889909	0.974143	no
mhh-call-4	haematopoietic_and_lymphoid_tissue	lymphoid_neoplasm	1.25049	1.05396	no
mhh-es-1	bone	ewings_sarcoma- peripheral_primitive_neuroectodermal_tumour	0.583954	0.851411	yes	In Frame Del
mhh-nb-11	autonomic_ganglia	neuroblastoma	1.0419	-0.358965	no
mia paca-2	pancreas	carcinoma	0.627199	1.06757	yes	Missense Mutation
mino	haematopoietic_and_lymphoid_tissue	lymphoid_neoplasm	0.346543	1.14366	yes	Missense Mutation
mj	haematopoietic_and_lymphoid_tissue	lymphoid_neoplasm	-1.13822	1.23534	no
mkn1	stomach	carcinoma	0.292465	0.634026	yes	Missense Mutation
mkn-45	stomach	carcinoma	0.832998	0.553782	no
mkn7	stomach	carcinoma	-0.0145076	1.09256	yes	Missense Mutation
mkn74	stomach	carcinoma	0.442786	0.967838	yes	Missense Mutation
ml-1	thyroid	carcinoma	0.466551	-2.1964	no
mm1-s	haematopoietic_and_lymphoid_tissue	lymphoid_neoplasm	-0.0325019	0.470722	no
molm-13	haematopoietic_and_lymphoid_tissue	haematopoietic_neoplasm	-0.201337	1.29087	no
molm-16	haematopoietic_and_lymphoid_tissue	haematopoietic_neoplasm	0.451169	1.49283	yes	Missense Mutation
molm-6	haematopoietic_and_lymphoid_tissue	haematopoietic_neoplasm	0.817314	1.01722	yes	Missense Mutation
molp-2	haematopoietic_and_lymphoid_tissue	lymphoid_neoplasm	0.320824	0.489225	yes	Missense Mutation
molp-8	haematopoietic_and_lymphoid_tissue	lymphoid_neoplasm	0.139083	0.166776	no
molt-13	haematopoietic_and_lymphoid_tissue	lymphoid_neoplasm	0.462491	0.581877	no
molt-16	haematopoietic_and_lymphoid_tissue	lymphoid_neoplasm	-0.0341671	1.13091	yes	Missense Mutation
molt-4	haematopoietic_and_lymphoid_tissue	lymphoid_neoplasm	0.855637	0.0528302	no
mono-mac-1	haematopoietic_and_lymphoid_tissue	haematopoietic_neoplasm	0.105794	0.332318	no
mono-mac-6	haematopoietic_and_lymphoid_tissue	haematopoietic_neoplasm	0.170481	0.612728	no
mor/cpr	lung	carcinoma	0.57682	-1.40441	yes	Frame Shift Del
motn-1	haematopoietic_and_lymphoid_tissue	lymphoid_neoplasm	0.210465	0.109982	yes	Splice Site SNP
mpp 89	pleura	mesothelioma	0.623151	-3.64901	no
msto-211h	pleura	mesothelioma	0.378284	-0.266166	no
mutz-5	haematopoietic_and_lymphoid_tissue	lymphoid_neoplasm	1.10814	1.02949	no
mv-4-11	haematopoietic_and_lymphoid_tissue	haematopoietic_neoplasm	-0.0442654	1.24861	no
nalm-1	haematopoietic_and_lymphoid_tissue	haematopoietic_neoplasm	0.798405	1.17711	no
nalm-19	haematopoietic_and_lymphoid_tissue	lymphoid_neoplasm	0.645547	1.38423	no
nalm-6	haematopoietic_and_lymphoid_tissue	lymphoid_neoplasm	0.646278	1.00076	no
nb-1	autonomic_ganglia	neuroblastoma	0.186375	0.790705	no
nb-4	haematopoietic_and_lymphoid_tissue	haematopoietic_neoplasm	0.0893681	0.786817	yes	Missense Mutation
nci-h1048	lung	carcinoma	0.202913	-0.0883269	yes	Missense Mutation
nci-h1092	lung	carcinoma	-2.35299	-1.69609	yes	Splice Site SNP
nci-h1105	lung	carcinoma	-2.35299	0.888019	yes	Missense Mutation
nci-h1155	lung	carcinoma	0.00525385	-0.200779	no
nci-h1184	lung	carcinoma	-2.12882	0.415353	yes	Missense Mutation
nci-h1299	lung	carcinoma	0.165273	0.579174	no
nci-h1339	lung	carcinoma	-2.12882	-1.13486	yes	Nonsense Mutation
nci-h1341	lung	carcinoma	0.490951	0.126489	no
nci-h1355	lung	carcinoma	0.412777	-0.04829	yes	Missense Mutation
nci-h1373	lung	carcinoma	-2.02803	-1.87543	yes	Nonsense Mutation
nci-h1385	lung	carcinoma	-1.4105	-0.771324	no
nci-h1395	lung	carcinoma	-0.0308416	-0.766051	no
nci-h1435	lung	carcinoma	-0.773747	0.076439	yes	Missense Mutation
nci-h1436	lung	carcinoma	0.942075	0.605204	yes	Missense Mutation
nci-h1437	lung	carcinoma	0.738281	-0.548106	yes	Missense Mutation
nci-h146	lung	carcinoma	-0.320491	-0.891402	no
nci-h1563	lung	carcinoma	0.918471	0.183123	no
nci-h1568	lung	carcinoma	0.13357	0.0942467	yes	Missense Mutation
nci-h1573	lung	carcinoma	0.800988	-0.145977	yes	Missense Mutation
nci-h1581	lung	carcinoma	0.538814	-3.24378	yes	Nonsense Mutation
nci-h1618	lung	carcinoma	-2.35299	0.0987756	yes	Missense Mutation
nci-h1623	lung	carcinoma	0.0106628	-0.214267	yes	Missense Mutation
nci-h1648	lung	carcinoma	0.207779	-0.944828	yes	Frame Shift Ins
nci-h1650	lung	carcinoma	0.640402	-1.19693	yes	Splice Site SNP
nci-h1651	lung	carcinoma	-0.153796	0.355654	yes	Missense Mutation
nci-h1666	lung	carcinoma	-0.707923	0.067671	no
nci-h1693	lung	carcinoma	0.826707	-0.847292	yes	Splice Site SNP
nci-h1694	lung	carcinoma	-0.110978	0.00458132	yes	Splice Site SNP
nci-h1703	lung	carcinoma	0.333404	-0.726791	yes	Splice Site SNP
nci-h1734	lung	carcinoma	-0.607594	0.182617	yes	Missense Mutation
nci-h1755	lung	carcinoma	-1.78375	-0.126778	no
nci-h1781	lung	carcinoma	0.765638	1.01109	yes	Missense Mutation
nci-h1792	lung	carcinoma	-0.268433	-2.18508	yes	Splice Site SNP
nci-h1793	lung	carcinoma	0.370317	-0.456403	yes	Nonsense Mutation
nci-h1836	lung	carcinoma	-2.35299	0.471416	yes	Missense Mutation
nci-h1838	lung	carcinoma	-0.0995982	0.626144	yes	Missense Mutation
nci-h1869	lung	carcinoma	0.533165	0.0437852	yes	Missense Mutation
nci-h1876	lung	carcinoma	0.29798	0.339353	yes	Missense Mutation
nci-h1915	lung	carcinoma	-2.02803	-1.77721	yes	Nonsense Mutation
nci-h1930	lung	carcinoma	0.493204	0.0931103	yes	Missense Mutation
nci-h1944	lung	carcinoma	-0.11386	-0.267989	no
nci-h196	lung	carcinoma	0.39234	0.288251	yes	Missense Mutation
nci-h1963	lung	carcinoma	-0.241095	0.472108	yes	Missense Mutation
nci-h1975	lung	carcinoma	0.493525	1.13426	no
nci-h2009	lung	carcinoma	-0.157953	0.886813	yes	Missense Mutation
nci-h2023	lung	carcinoma	0.401137	-0.125263	yes	Missense Mutation
nci-h2029	lung	carcinoma	-0.338992	-0.314059	yes	Missense Mutation
nci-h2030	lung	carcinoma	-2.16697	0.434138	yes	Missense Mutation
nci-h2052	pleura	mesothelioma	-0.382642	0.123762	no
nci-h2066	lung	carcinoma	0.48804	0.579475	yes	Missense Mutation
nci-h2081	lung	carcinoma	-0.193495	-3.64901	no
nci-h2085	lung	carcinoma	0.507474	0.754026	no
nci-h2087	lung	carcinoma	0.945062	0.844002	yes	Missense Mutation
nci-h209	lung	carcinoma	-0.539088	-1.2954	yes	Splice Site SNP
nci-h2106	lung	carcinoma	0.306601	0.722761	yes	Missense Mutation
nci-h211	lung	carcinoma	-0.27872	0.124308	yes	Missense Mutation
nci-h2110	lung	carcinoma	0.232519	0.687032	yes	Missense Mutation
nci-h2122	lung	carcinoma	-0.285247	0.277607	yes	Missense Mutation
nci-h2126	lung	carcinoma	0.262086	-1.29891	no
nci-h2141	lung	carcinoma	-0.796449	-1.49436	yes	Nonsense Mutation
nci-h2170	lung	carcinoma	-1.99813	0.753307	yes	Missense Mutation
nci-h2171	lung	carcinoma	0.220551	-0.875065	yes	Nonsense Mutation
nci-h2172	lung	carcinoma	0.11159	-1.56081	no
nci-h2196	lung	carcinoma	-2.20794	-0.0733311	yes	Missense Mutation
nci-h2227	lung	carcinoma	-2.35299	0.38337	yes	Splice Site SNP
nci-h2228	lung	carcinoma	0.81642	-1.33126	yes	Nonsense Mutation
nci-h226	lung	carcinoma	0.195257	0.622457	no
nci-h2286	lung	carcinoma	1.01331	-1.56081	yes	Nonsense Mutation
nci-h2291	lung	carcinoma	1.02791	-0.235829	yes	Missense Mutation
nci-h23	lung	carcinoma	0.378679	0.332734	yes	Missense Mutation
nci-h2342	lung	carcinoma	-0.140498	0.789106	yes	Missense Mutation
nci-h2347	lung	carcinoma	0.438547	-1.70203	no
nci-h2405	lung	carcinoma	0.776906	0.384924	no
nci-h2444	lung	carcinoma	0.680512	0.863118	yes	Missense Mutation
nci-h2452	pleura	mesothelioma	0.733101	-3.64901	no
nci-h28	pleura	mesothelioma	0.920996	0.459543	no
nci-h322	lung	carcinoma	-0.247191	0.301351	no
nci-h358	lung	carcinoma	0.489012	-2.59032	no
nci-h441	lung	carcinoma	1.13725	0.565818	yes	Missense Mutation
nci-h446	lung	carcinoma	-2.35299	0.673058	yes	Missense Mutation
nci-h460	lung	carcinoma	0.152928	0.0670829	no
nci-h508	large_intestine	carcinoma	0.800804	0.607817	no
nci-h510	lung	carcinoma	-1.22447	0.158991	yes	Missense Mutation
nci-h520	lung	carcinoma	-0.0341671	-1.82474	yes	Nonsense Mutation
nci-h522	lung	carcinoma	0.415372	-1.57583	yes	Frame Shift Del
nci-h524	lung	carcinoma	-0.27484	-0.129057	yes	Missense Mutation
nci-h526	lung	carcinoma	0.265006	0.228261	yes	Splice Site SNP
nci-h596	lung	carcinoma	0.96526	0.628969	yes	Missense Mutation
nci-h647	lung	carcinoma	-0.20021	-0.257118	yes	Splice Site SNP
nci-h650	lung	carcinoma	0.575161	-0.590055	yes	Missense Mutation
nci-h660	prostate	carcinoma	0.220551	-3.64901	no
nci-h661	lung	carcinoma	0.134185	0.140511	yes	Missense Mutation
nci-h69	lung	carcinoma	-1.40053	-1.75132	yes	Nonsense Mutation
nci-h716	large_intestine	carcinoma	0.818385	-1.64459	yes	Missense Mutation
nci-h727	lung	carcinoid-endocrine_tumour	-1.43097	0.64044	yes	In Frame Ins
nci-h747	large_intestine	carcinoma	0.971787	0.621034	yes	Missense Mutation
nci-h810	lung	carcinoma	-2.35299	-1.50812	yes	Nonsense Mutation
nci-h82	lung	carcinoma	0.255706	-1.2919	no
nci-h838	lung	carcinoma	0.425631	-1.43744	no
nci-h841	lung	carcinoma	0.646278	1.57804	yes	Missense Mutation
nci-h854	lung	carcinoma	0.000575123	0.617894	yes	Missense Mutation
nci-h889	lung	carcinoma	0.0940169	0.0166181	yes	Missense Mutation
nci-h929	haematopoietic_and_lymphoid_tissue	lymphoid_neoplasm	0.726189	0.148486	no
nci-n87	stomach	carcinoma	0.45359	0.456722	yes	Missense Mutation
nco2	haematopoietic_and_lymphoid_tissue	haematopoietic_neoplasm	-0.848481	0.860208	yes	Missense Mutation
nh-6	autonomic_ganglia	neuroblastoma	0.238153	0.0241237	no
nih:ovcar-3	ovary	carcinoma	0.981435	0.512232	yes	Missense Mutation
nmc-g1	central_nervous_system	glioma	-2.16697	0.00776733	no
nomo-1	haematopoietic_and_lymphoid_tissue	haematopoietic_neoplasm	-2.35299	-1.12359	no
nu-dhl-1	haematopoietic_and_lymphoid_tissue	lymphoid_neoplasm	0.869634	1.29442	yes	Missense Mutation
nu-dul-1	haematopoietic_and_lymphoid_tissue	lymphoid_neoplasm	-0.18686	1.34782	yes	Missense Mutation
nugc-2	stomach	carcinoma	-0.905923	1.42615	no
nugc-3	stomach	carcinoma	0.659038	1.31156	yes	Missense Mutation
nugc-4	stomach	carcinoma	0.429249	0.946748	no
oaw28	ovary	carcinoma	0.664957	-1.90599	yes	Frame Shift Del
oaw42	ovary	carcinoma	1.28299	0.782449	no
oc 314	ovary	carcinoma	0.990395	0.0670829	no
oc 316	ovary	carcinoma	0.758328	0.113312	no
oci-aml2	haematopoietic_and_lymphoid_tissue	haematopoietic_neoplasm	-1.60055	1.02899	no
oci-aml3	haematopoietic_and_lymphoid_tissue	haematopoietic_neoplasm	0.733517	1.41051	no
oci-aml5	haematopoietic_and_lymphoid_tissue	haematopoietic_neoplasm	0.612639	0.950088	no
oci-ly-19	haematopoietic_and_lymphoid_tissue	lymphoid_neoplasm	0.349884	1.96232	no
oci-ly3	haematopoietic_and_lymphoid_tissue	lymphoid_neoplasm	-2.20794	0.68912	no
oci-m1	haematopoietic_and_lymphoid_tissue	haematopoietic_neoplasm	-1.3097	0.567959	yes	Splice Site SNP
ocum-1	stomach	carcinoma	0.746875	0.778982	no
oe19	oesophagus	carcinoma	0.5793	-0.80929	yes	Frame Shift Ins
oe33	oesophagus	other	-2.12882	-0.3714	yes	Missense Mutation
ons-76	central_nervous_system	primitive_neuroectodermal_tumour-medulloblastoma	0.828462	0.177033	no
opm-2	haematopoietic_and_lymphoid_tissue	lymphoid_neoplasm	0.149948	0.908818	yes	Missense Mutation
oums-23	large_intestine	carcinoma	0.880263	0.465502	yes	Missense Mutation
oums-27	bone	chondrosarcoma	0.75233	-1.34609	no
ov56	ovary	carcinoma	0.713396	-1.52213	no
ov7	ovary	carcinoma	0.48544	0.406351	no
ov-90	ovary	carcinoma	-0.299884	0.220118	yes	Missense Mutation
ovcar-4	ovary	carcinoma	0.799513	0.431222	yes	Missense Mutation
ovcar-8	ovary	carcinoma	0.798589	0.217707	yes	Splice Site SNP
ovk18	ovary	carcinoma	0.93345	0.138907	yes	Frame Shift Del
ovkate	ovary	carcinoma	0.187493	-0.192469	yes	Missense Mutation
ovmana	ovary	carcinoma	0.520469	-0.931661	no
ovsaho	ovary	carcinoma	1.26738	-0.618395	yes	Nonsense Mutation
ovtoko	ovary	carcinoma	0.90704	0.491253	no
p12-ichikawa	haematopoietic_and_lymphoid_tissue	lymphoid_neoplasm	0.188609	1.39008	yes	Missense Mutation
p31/fuj	haematopoietic_and_lymphoid_tissue	haematopoietic_neoplasm	-2.12882	0.0936787	yes	Nonsense Mutation
p3hr-1	haematopoietic_and_lymphoid_tissue	lymphoid_neoplasm	0.160016	0.027849	yes	Nonsense Mutation
panc 02.03	pancreas	carcinoma	-0.0476729	-0.0876061	yes	Missense Mutation
panc 02.13	pancreas	carcinoma	-0.349217	-0.0705079	yes	Missense Mutation
panc 03.27	pancreas	carcinoma	-0.192384	-1.00947	no
panc 04.03	pancreas	carcinoma	0.656414	0.285604	yes	Missense Mutation
panc 05.04	pancreas	carcinoma	1.01318	-0.0307021	no
panc 08.13	pancreas	carcinoma	-0.396921	-2.17393	no
panc 10.05	pancreas	carcinoma	0.859294	-0.187526	yes	Missense Mutation
panc-1	pancreas	carcinoma	0.704918	0.0147301	no
pa-tu-8902	pancreas	carcinoma	-0.00572541	1.29525	yes	Missense Mutation
pa-tu-8988s	pancreas	carcinoma	0.789454	0.439937	no
pa-tu-8988t	pancreas	carcinoma	0.83939	1.29725	no
pc-14	lung	carcinoma	0.656414	1.39412	yes	Missense Mutation
pc-3	prostate	carcinoma	0.242214	-1.54123	yes	Frame Shift Del
pcm6	haematopoietic_and_lymphoid_tissue	lymphoid_neoplasm	0.935041	0.357265	yes	Missense Mutation
pe/ca-pj15	upper_aerodigestive_tract	carcinoma	-1.33542	0.616463	yes	Missense Mutation
pe/ca-pj34 (clone c12)	upper_aerodigestive_tract	carcinoma	-2.09314	1.61037	yes	Missense Mutation
pe/ca-pj41 (clone d2)	upper_aerodigestive_tract	carcinoma	0.168172	-0.938216	yes	Splice Site SNP
pe/ca-pj49	upper_aerodigestive_tract	carcinoma	-0.526756	-3.64901	no
peer	haematopoietic_and_lymphoid_tissue	lymphoid_neoplasm	0.617535	0.168323	yes	Missense Mutation
pf-382	haematopoietic_and_lymphoid_tissue	lymphoid_neoplasm	0.552834	0.274923	yes	Missense Mutation
pfeiffer	haematopoietic_and_lymphoid_tissue	lymphoid_neoplasm	0.559143	-3.64901	no
pk-1	pancreas	carcinoma	0.45359	0.345098	yes	Missense Mutation
pk-45h	pancreas	carcinoma	0.511529	-0.363088	no
pk-59	pancreas	carcinoma	0.110308	-1.05156	no
pl-21	haematopoietic_and_lymphoid_tissue	haematopoietic_neoplasm	-0.23148	0.0931103	yes	Frame Shift Del
pl45	pancreas	carcinoma	0.636945	-0.0407995	no
plc/prf/5	liver	carcinoma	0.597685	-0.379804	no
psn1	pancreas	carcinoma	0.857136	-0.379804	yes	Missense Mutation
qgp-1	pancreas	carcinoma	-0.116757	-1.21564	no
raji	haematopoietic_and_lymphoid_tissue	lymphoid_neoplasm	0.396948	0.602582	yes	Missense Mutation
rcc10rgb	kidney	carcinoma	1.04166	0.376731	no
rch-acv	haematopoietic_and_lymphoid_tissue	lymphoid_neoplasm	0.842131	1.21114	no
rcm-1	large_intestine	carcinoma	-2.35299	-1.44167	yes	Nonsense Mutation
rd	soft_tissue	rhabdomyosarcoma	0.285026	0.439215	yes	Missense Mutation
rd-es	bone	ewings_sarcoma- peripheral_primitive_neuroectodermal_tumour	0.707322	0.839949	no
rec-1	haematopoietic_and_lymphoid_tissue	lymphoid_neoplasm	-0.143538	0.573132	yes	Nonsense Mutation
reh	haematopoietic_and_lymphoid_tissue	lymphoid_neoplasm	0.734557	1.17311	no
rerf-gc-1b	stomach	carcinoma	1.03591	-1.21564	yes	Nonsense Mutation
rerf-lc-ad1	lung	carcinoma	0.663306	0.409364	yes	Missense Mutation
rerf-lc-ad2	lung	carcinoma	0.554849	0.451405	yes	Missense Mutation
rerf-lc-ai	lung	carcinoma	0.565098	-1.33864	no
rerf-lc-kj	lung	carcinoma	0.691392	-1.53162	yes	Missense Mutation
rerf-lc-ms	lung	carcinoma	0.448389	-1.75132	yes	Frame Shift Del
rerf-lc-sq1	lung	carcinoma	-1.18969	-1.08274	no
rh-41	soft_tissue	rhabdomyosarcoma	0.0478318	-2.2935	yes	Frame Shift Del
ri-1	haematopoietic_and_lymphoid_tissue	lymphoid_neoplasm	0.380258	0.655018	yes	Nonsense Mutation
rkn	soft_tissue	leiomyosarcoma	0.927478	0.101593	yes	Missense Mutation
rko	large_intestine	carcinoma	0.602979	-0.908095	no
rl	haematopoietic_and_lymphoid_tissue	lymphoid_neoplasm	0.27176	0.319321	yes	Missense Mutation
rl95-2	endometrium	carcinoma	0.932725	0.256323	yes	In Frame Del
rmg-i	ovary	carcinoma	0.365886	-0.00570417	no
rmug-s	ovary	carcinoma	0.677067	0.925251	yes	Missense Mutation
rpmi 8226	haematopoietic_and_lymphoid_tissue	lymphoid_neoplasm	0.0114312	-0.0387693	yes	Missense Mutation
rpmi-7951	skin	malignant_melanoma	-0.2621	-2.1964	yes	Nonsense Mutation
rpmi-8402	haematopoietic_and_lymphoid_tissue	lymphoid_neoplasm	0.532866	1.12959	yes	Missense Mutation
rs4-11	haematopoietic_and_lymphoid_tissue	lymphoid_neoplasm	1.18097	0.812294	no
rt-112	urinary_tract	carcinoma	0.753334	0.749224	yes	Nonsense Mutation
rt112/84	urinary_tract	carcinoma	1.08319	0.53169	yes	Missense Mutation
rt4	urinary_tract	carcinoma	0.593146	0.218672	no
rvh-421	skin	malignant_melanoma	0.653778	9.84562e-05	no
s-117	soft_tissue	sarcoma	-2.35299	-1.58091	yes	Nonsense Mutation
sbc-5	lung	carcinoma	1.12704	0.407105	yes	Missense Mutation
scaber	urinary_tract	carcinoma	-0.428333	0.139977	yes	Missense Mutation
scc-15	upper_aerodigestive_tract	carcinoma	-0.0866108	-1.14342	yes	Splice Site SNP
scc-25	upper_aerodigestive_tract	carcinoma	0.604557	-2.07057	yes	Frame Shift Del
scc-4	upper_aerodigestive_tract	carcinoma	0.439256	0.748019	yes	Missense Mutation
scc-9	upper_aerodigestive_tract	carcinoma	-0.719323	-1.27466	no
sclc-21h	lung	carcinoma	-0.247191	0.156378	yes	Missense Mutation
sem	haematopoietic_and_lymphoid_tissue	lymphoid_neoplasm	0.127379	0.650373	yes	Missense Mutation
set-2	haematopoietic_and_lymphoid_tissue	haematopoietic_neoplasm	-0.210438	0.582177	yes	Missense Mutation
sf126	central_nervous_system	glioma	-2.35299	-1.87543	no
sf-295	central_nervous_system	glioma	-0.539088	0.112203	yes	Missense Mutation
sh-10-tc	stomach	carcinoma	-0.0366745	-0.0141643	yes	Missense Mutation
sh-4	skin	malignant_melanoma	-0.890012	-0.510845	no
shp-77	lung	carcinoma	-2.35299	1.16533	no
sh-sy5y	autonomic_ganglia	neuroblastoma	0.335545	0.0159893	no
sig-m5	haematopoietic_and_lymphoid_tissue	haematopoietic_neoplasm	-2.35299	1.05072	no
sima	autonomic_ganglia	neuroblastoma	0.690494	0.568264	no
sjrh30	soft_tissue	rhabdomyosarcoma	-0.408287	-0.0167864	yes	Missense Mutation
sjsa-1	bone	osteosarcoma	-0.105259	0.281172	no
sk-br-3	breast	carcinoma	-0.0434168	0.272679	yes	Missense Mutation
sk-co-1	large_intestine	carcinoma	-2.35299	0.666377	no
sk-es-1	bone	ewings_sarcoma- peripheral_primitive_neuroectodermal_tumour	0.718335	1.10384	yes	Missense Mutation
sk-hep-1	liver	carcinoma	0.441024	0.674918	no
sk-lms-1	soft_tissue	sarcoma	-1.61492	0.586361	yes	Missense Mutation
sk-lu-1	lung	carcinoma	-1.02227	0.445693	yes	Missense Mutation
skm-1	haematopoietic_and_lymphoid_tissue	haematopoietic_neoplasm	1.03302	0.611864	yes	Missense Mutation
sk-mel-1	skin	malignant_melanoma	0.62619	-0.667586	no
sk-mel-2	skin	malignant_melanoma	0.1348	-0.573542	yes	Missense Mutation
sk-mel-24	skin	malignant_melanoma	-2.35299	0.260902	no
sk-mel-28	skin	malignant_melanoma	-0.0283605	-0.180171	yes	Missense Mutation
sk-mel-3	skin	malignant_melanoma	-0.534947	0.268171	yes	Missense Mutation
sk-mel-30	skin	malignant_melanoma	-1.82472	-0.760814	yes	Frame Shift Del
sk-mel-31	skin	malignant_melanoma	-0.770579	-0.0353976	no
sk-mel-5	skin	malignant_melanoma	0.186935	-0.234955	no
sk-mes-1	lung	carcinoma	0.943926	-1.26787	yes	Nonsense Mutation
sk-mm-2	haematopoietic_and_lymphoid_tissue	lymphoid_neoplasm	0.0347369	0.52816	no
sk-n-as	autonomic_ganglia	neuroblastoma	0.887395	-3.64901	no
sk-n-be(2)	autonomic_ganglia	neuroblastoma	0.502758	0.414607	no
sk-n-dz	autonomic_ganglia	neuroblastoma	-0.39212	1.13615	no
sk-n-fi	autonomic_ganglia	neuroblastoma	0.582316	0.0845327	yes	Missense Mutation
sk-n-mc	bone	ewings_sarcoma- peripheral_primitive_neuroectodermal_tumour	0.341917	0.286046	no
sk-n-sh	autonomic_ganglia	neuroblastoma	-0.151729	0.313803	no
sk-ut-1	soft_tissue	leiomyosarcoma	0.426719	0.601122	yes	Missense Mutation
sng-m	endometrium	carcinoma	0.929524	0.939274	no
snu-1	stomach	carcinoma	0.907344	0.0389171	no
snu-1040	large_intestine	carcinoma	1.02374	0.175504	yes	Missense Mutation
snu-1076	upper_aerodigestive_tract	carcinoma	0.636945	-1.11248	no
snu-1077	endometrium	carcinoma	0.66307	0.632625	yes	Missense Mutation
snu-1079	biliary_tract	carcinoma	1.11392	0.976293	no
snu-1105	central_nervous_system	glioma	-1.4105	0.0128375	yes	Missense Mutation
snu-119	ovary	carcinoma	0.783786	-0.0489746	yes	Missense Mutation
snu-1196	biliary_tract	carcinoma	0.597685	1.54129	yes	Missense Mutation
snu-1214	upper_aerodigestive_tract	carcinoma	0.436059	0.413113	yes	Missense Mutation
snu-1272	kidney	carcinoma	0.981435	0.392261	no
snu-16	stomach	carcinoma	0.622643	1.01518	no
snu-175	large_intestine	carcinoma	0.240187	0.911744	no
snu-182	liver	carcinoma	0.87594	0.422036	yes	Missense Mutation
snu-201	central_nervous_system	glioma	-0.827077	0.933998	yes	Missense Mutation
snu-213	pancreas	carcinoma	0.513391	0.595252	yes	Missense Mutation
snu-216	stomach	carcinoma	0.600603	0.951198	yes	Missense Mutation
snu-245	biliary_tract	carcinoma	0.97797	1.03266	yes	Missense Mutation
snu-283	large_intestine	carcinoma	1.00152	-3.64901	no
snu-308	biliary_tract	carcinoma	0.466888	0.0758576	yes	Missense Mutation
snu-324	pancreas	carcinoma	0.681427	0.0735275	no
snu-387	liver	carcinoma	0.225786	-1.23158	yes	Nonsense Mutation
snu-398	liver	carcinoma	1.04273	-1.66137	no
snu-407	large_intestine	carcinoma	1.02436	0.747778	no
snu-410	pancreas	carcinoma	0.993133	0.304806	yes	Missense Mutation
snu-423	liver	carcinoma	-0.28788	0.346731	yes	Splice Site SNP
snu-449	liver	carcinoma	1.16719	0.173971	yes	Missense Mutation
snu-46	upper_aerodigestive_tract	carcinoma	1.03071	0.809851	yes	Missense Mutation
snu-466	central_nervous_system	glioma	0.731225	0.53137	no
snu-475	liver	carcinoma	0.0114312	0.568874	yes	Missense Mutation
snu-478	biliary_tract	carcinoma	0.629213	-1.81777	yes	Frame Shift Ins
snu-5	stomach	carcinoma	0.429249	-0.159313	yes	Splice Site SNP
snu-503	large_intestine	carcinoma	1.01218	0.56275	yes	Missense Mutation
snu-520	stomach	carcinoma	0.595821	0.252179	no
snu-61	large_intestine	carcinoma	1.02276	0.966209	no
snu-620	stomach	carcinoma	-1.76435	0.511903	no
snu-626	central_nervous_system	glioma	0.122375	0.468291	yes	Missense Mutation
snu-738	central_nervous_system	glioma	-2.35299	-1.46756	yes	Nonsense Mutation
snu-761	liver	carcinoma	1.12181	-1.34609	no
snu-840	ovary	carcinoma	0.0549748	-0.497174	no
snu-878	liver	carcinoma	0.0362073	-0.0161301	yes	Missense Mutation
snu-899	upper_aerodigestive_tract	carcinoma	0.796552	-0.347742	no
snu-c1	large_intestine	carcinoma	0.824242	-2.14143	no
snu-c2a	large_intestine	carcinoma	0.904451	-0.0167864	yes	Missense Mutation
snu-c4	large_intestine	carcinoma	0.752531	0.717758	yes	Missense Mutation
snu-c5	large_intestine	carcinoma	-2.35299	0.721763	yes	Missense Mutation
sq-1	lung	carcinoma	-2.35299	-0.978775	no
sr-786	haematopoietic_and_lymphoid_tissue	lymphoid_neoplasm	-2.3003	0.103839	yes	Missense Mutation
st486	haematopoietic_and_lymphoid_tissue	lymphoid_neoplasm	-1.10833	1.18273	yes	Missense Mutation
su.86.86	pancreas	carcinoma	-0.736876	0.182617	yes	Missense Mutation
su-dhl-1	haematopoietic_and_lymphoid_tissue	lymphoid_neoplasm	0.000575123	0.854564	no
su-dhl-10	haematopoietic_and_lymphoid_tissue	lymphoid_neoplasm	1.66432	0.227784	yes	Splice Site SNP
su-dhl-4	haematopoietic_and_lymphoid_tissue	lymphoid_neoplasm	1.31011	1.23305	yes	Missense Mutation
su-dhl-5	haematopoietic_and_lymphoid_tissue	lymphoid_neoplasm	0.160603	1.19653	no
su-dhl-6	haematopoietic_and_lymphoid_tissue	lymphoid_neoplasm	-2.25219	1.05315	yes	Missense Mutation
su-dhl-8	haematopoietic_and_lymphoid_tissue	lymphoid_neoplasm	-2.35299	1.76705	yes	Missense Mutation
suit-2	pancreas	carcinoma	0.638182	0.350394	no
sup-b15	haematopoietic_and_lymphoid_tissue	lymphoid_neoplasm	0.914137	0.841658	no
sup-hd1	haematopoietic_and_lymphoid_tissue	lymphoid_neoplasm	-2.35299	0.919299	no
sup-m2	haematopoietic_and_lymphoid_tissue	lymphoid_neoplasm	-2.35299	0.467246	no
sup-t1	haematopoietic_and_lymphoid_tissue	lymphoid_neoplasm	0.476904	0.953413	no
sup-t11	haematopoietic_and_lymphoid_tissue	lymphoid_neoplasm	0.65137	-1.02652	yes	Nonsense Mutation
sw 1088	central_nervous_system	glioma	-2.35299	0.503311	yes	Missense Mutation
sw 1271	lung	carcinoma	0.89163	0.916015	yes	Missense Mutation
sw 1353	bone	chondrosarcoma	-0.365677	-0.0970299	yes	Missense Mutation
sw 1573	lung	carcinoma	0.440317	0.565205	no
sw 1783	central_nervous_system	glioma	-0.80311	0.389952	yes	Missense Mutation
sw 1990	pancreas	carcinoma	0.36386	0.458134	no
sw 780	urinary_tract	carcinoma	0.390022	0.342231	no
sw 900	lung	carcinoma	0.828812	-1.00467	yes	Nonsense Mutation
sw1116	large_intestine	carcinoma	0.641631	0.70638	yes	Missense Mutation
sw1417	large_intestine	carcinoma	0.545869	-1.53162	yes	Frame Shift Del
sw1463	large_intestine	carcinoma	0.229939	0.388408	yes	Missense Mutation
sw-1710	urinary_tract	carcinoma	0.427443	0.514528	yes	Missense Mutation
sw403	large_intestine	carcinoma	0.81066	-0.929488	yes	Nonsense Mutation
sw48	large_intestine	carcinoma	-1.91708	1.07578	no
sw480	large_intestine	carcinoma	-0.0659152	0.770832	no
sw579	thyroid	carcinoma	0.29523	0.9945	yes	Missense Mutation
sw620	large_intestine	carcinoma	-2.3003	0.70638	no
sw837	large_intestine	carcinoma	0.680054	0.749706	yes	Missense Mutation
sw948	large_intestine	carcinoma	0.542059	-1.06699	no
t.t	oesophagus	carcinoma	0.427081	-0.00505725	yes	Nonsense Mutation
t1-73	bone	osteosarcoma	0.308399	-0.113248	no
t24	urinary_tract	carcinoma	0.672208	-1.57583	no
t3m-4	pancreas	carcinoma	0.161774	0.173971	yes	Missense Mutation
t-47d	breast	carcinoma	0.899081	0.282504	yes	Missense Mutation
t84	large_intestine	carcinoma	-1.52144	-0.951498	yes	Splice Site SNP
t98g	central_nervous_system	glioma	0.13357	0.9447	yes	Missense Mutation
tall-1	haematopoietic_and_lymphoid_tissue	lymphoid_neoplasm	0.32345	1.03299	no
tc-71	bone	ewings_sarcoma- peripheral_primitive_neuroectodermal_tumour	0.497683	-1.86798	yes	Nonsense Mutation
tcc-pan2	pancreas	carcinoma	1.04154	-1.37275	yes	Splice Site SNP
te 441.t	soft_tissue	rhabdomyosarcoma	0.632718	0.832859	no
te 617.t	soft_tissue	rhabdomyosarcoma	0.876261	-0.315029	no
te-1	oesophagus	carcinoma	0.606654	0.956724	yes	Missense Mutation
te-10	oesophagus	carcinoma	0.616251	0.40067	yes	Missense Mutation
te-11	oesophagus	carcinoma	-0.609952	0.428661	no
te-14	oesophagus	carcinoma	0.0920294	-1.55096	yes	Nonsense Mutation
te-15	oesophagus	carcinoma	-1.9428	-0.576269	no
te-4	oesophagus	carcinoma	-1.76435	0.312525	yes	Missense Mutation
te-5	oesophagus	carcinoma	0.293388	0.56275	yes	Missense Mutation
te-6	oesophagus	carcinoma	0.682796	0.907253	yes	Missense Mutation
te-8	oesophagus	carcinoma	0.610305	0.370034	yes	Missense Mutation
ten	endometrium	carcinoma	0.836807	-0.718517	yes	Nonsense Mutation
tf-1	haematopoietic_and_lymphoid_tissue	haematopoietic_neoplasm	-2.35299	-0.637397	yes	Frame Shift Del
tgbc11tkb	stomach	carcinoma	-2.35299	0.529124	yes	Missense Mutation
thp-1	haematopoietic_and_lymphoid_tissue	haematopoietic_neoplasm	0.167015	-1.70802	yes	Frame Shift Del
tm-31	central_nervous_system	glioma	-1.52144	0.124308	yes	Missense Mutation
to 175.t	haematopoietic_and_lymphoid_tissue	lymphoid_neoplasm	0.420891	-0.119232	no
toledo	haematopoietic_and_lymphoid_tissue	lymphoid_neoplasm	0.247751	-1.91382	yes	Frame Shift Del
tov-112d	ovary	carcinoma	0.868657	1.41213	no
tov-21g	ovary	carcinoma	1.38666	0.482766	no
tt	thyroid	carcinoma	-2.35299	-0.469357	no
tt2609-c02	thyroid	carcinoma	0.36386	0.772001	yes	Missense Mutation
tuhr10tkb	kidney	carcinoma	0.426719	0.32101	no
tuhr14tkb	kidney	carcinoma	0.809574	-0.0307021	no
tuhr4tkb	kidney	carcinoma	0.760314	0.345915	no
tyk-nu	ovary	carcinoma	-1.20334	-0.170474	yes	Missense Mutation
u-138 mg	central_nervous_system	glioma	0.254223	0.0358587	yes	Missense Mutation
u-2 os	bone	osteosarcoma	0.16875	-0.0984901	no
u-251 mg	central_nervous_system	glioma	-1.69291	0.77875	no
u266b1	haematopoietic_and_lymphoid_tissue	lymphoid_neoplasm	-1.24644	-0.395814	yes	Missense Mutation
u-87 mg	central_nervous_system	glioma	-2.3003	-0.284591	no
u-937	haematopoietic_and_lymphoid_tissue	lymphoid_neoplasm	-1.06902	-1.89823	yes	Splice Site SNP
uacc-257	skin	malignant_melanoma	0.232519	-0.0754554	no
uacc-62	skin	malignant_melanoma	-1.38113	-0.250847	no
uacc-812	breast	carcinoma	0.479544	0.136761	no
uacc-893	breast	carcinoma	-2.3003	-1.06699	yes	Nonsense Mutation
um-uc-3	urinary_tract	carcinoma	0.00447681	0.231114	no
ut-7	haematopoietic_and_lymphoid_tissue	haematopoietic_neoplasm	-1.38113	-0.394737	yes	Splice Site SNP
vcap	prostate	carcinoma	-0.0685711	0.248012	yes	Missense Mutation
vm-cub1	urinary_tract	carcinoma	-0.51073	0.205043	yes	Missense Mutation
vmrc-rcw	kidney	carcinoma	0.221602	-0.805592	no
vmrc-rcz	kidney	carcinoma	0.346124	-1.41254	no
wm-115	skin	malignant_melanoma	-1.78375	0.294392	no
wm1799	skin	malignant_melanoma	-2.35299	0.413487	no
wm-266-4	skin	malignant_melanoma	-1.4105	0.535204	no
wm-793	skin	malignant_melanoma	-0.699525	0.342641	no
wm-88	skin	malignant_melanoma	-0.281321	0.38918	no
wm-983b	skin	malignant_melanoma	-2.35299	0.751148	yes	Missense Mutation
wsu-dlcl2	haematopoietic_and_lymphoid_tissue	lymphoid_neoplasm	1.55297	1.41505	yes	Missense Mutation
yapc	pancreas	carcinoma	1.36737	0.773636	yes	Missense Mutation
yd-10b	upper_aerodigestive_tract	carcinoma	0.281739	-1.54123	yes	Nonsense Mutation
yd-15	salivary_gland	carcinoma	-0.105259	0.58785	yes	Missense Mutation
yd-38	upper_aerodigestive_tract	carcinoma	-2.35299	-1.24458	yes	Nonsense Mutation
yd-8	upper_aerodigestive_tract	carcinoma	0.9599	0.99415	no
yh-13	central_nervous_system	glioma	0.600074	0.0617692	no
ykg1	central_nervous_system	glioma	0.362234	0.692759	yes	In Frame Del
ymb-1	breast	carcinoma	0.957269	-0.54155	no
zr-75-1	breast	carcinoma	0.766619	-0.548106	no
zr-75-30	breast	carcinoma	0.181881	0.25033	no
