# Supplementary material for: Sensitivity to PRIMA-1MET is associated with decreased MGMT in human glioblastoma cells and glioblastoma stem cells irrespective of p53 status
Source: Oncotarget. 2016 Aug 11;7(37):60245–69. doi: 10.18632/oncotarget.11197 (PMC5312382; doi:10.18632/oncotarget.11197)
Supplement: Supplementary file 3 [file oncotarget-07-60245-s003.xlsx]

## Sheet: Sheet1
Supplementary table 2
Cell line	MGMT	p53	Tissue of origin	TP53 status
BR:BT_549	-1.56	3.38	Breast	MT
BR:HS578T	-0.58	2.8	Breast	MT
BR:MCF7	1.59	0.24	Breast	WT
BR:MDA_MB_231	-2.2	4.18	Breast	MT
BR:T47D	0.05	4.25	Breast	MT
CNS:SF_268	-1.95	6.7	CNS	MT
CNS:SF_295	-1.53	4.08	CNS	MT
CNS:SF_539	-1.53	0.72	CNS	WT
CNS:SNB_75	-1.77	1.96	CNS	MT
CNS:U251	-1.39	3.03	CNS	MT
CO:COLO205	0.78	1.27	Colon	MT
CO:HCC_2998	0.99	-0.2	Colon	MT
CO:HCT_116	-0.52	0.09	Colon	WT
CO:HCT_15	0.58	2.07	Colon	MT
CO:HT29	0.58	4.74	Colon	MT
CO:KM12	-2.88	3.42	Colon	MT
CO:SW_620	-1.98	6.32	Colon	MT
LC:A549	0.37	-0.78	Non-Small Cell Lung	WT
LC:EKVX	0.6	0.04	Non-Small Cell Lung	MT
LC:HOP_62	0.09	-1.3	Non-Small Cell Lung	MT
LC:HOP_92	-0.37	0.85	Non-Small Cell Lung	MT
LC:NCI_H226	0	-1.31	Non-Small Cell Lung	MT
LC:NCI_H23	0.03	2.92	Non-Small Cell Lung	MT
LC:NCI_H322M	0.39	2.96	Non-Small Cell Lung	MT
LC:NCI_H460	-0.65	-0.65	Non-Small Cell Lung	WT
LC:NCI_H522	0.73	-1.33	Non-Small Cell Lung	MT
LE:CCRF_CEM	1.5	3.34	Leukemia	MT
LE:K_562	-0.13	-2.06	Leukemia	MT
LE:MOLT_4	1.16	0.96	Leukemia	MT
LE:RPMI_8226	0.59	1.79	Leukemia	MT
LE:SR	-0.64	0.54	Leukemia	WT
ME:LOXIMVI	-1.99	0.04	Melanoma	WT
ME:M14	0.97	3.16	Melanoma	MT
ME:MALME_3M	-2.21	0.09	Melanoma	WT
ME:SK_MEL_2	-0.24	1.54	Melanoma	MT
ME:SK_MEL_28	0.16	1.75	Melanoma	MT
ME:SK_MEL_5	-2.22	1.23	Melanoma	WT
ME:UACC_257	-0.04	-0.06	Melanoma	WT
ME:UACC_62	-1.49	0.74	Melanoma	WT
OV:IGROV1	-1.6	1.36	Ovarian	MT
OV:OVCAR_3	1.11	3.09	Ovarian	MT
OV:OVCAR_4	-0.15	1.91	Ovarian	MT
OV:OVCAR_8	0.88	2.13	Ovarian	MT
PR:DU_145	1.04	3.55	Prostate	MT
PR:PC_3	0.45	-2.09	Prostate	MT
RE:786_0	-1.68	1.61	Renal	MT
RE:A498	-1.68	0.49	Renal	WT
RE:ACHN	0.44	0.34	Renal	WT
RE:CAKI_1	0.98	-0.07	Renal	WT
RE:RXF_393	-1.6	3.23	Renal	MT
RE:SN12C	-1.19	1.77	Renal	MT
RE:TK_10	-0.85	1.48	Renal	MT
RE:UO_31	1.04	1.27	Renal	WT
